# Supplementary material for: Synthesis and Characterization of Manganese Dithiocarbamate Complexes: New Evidence of Dioxygen Activation
Source: Molecules. 2021 Sep 30;26(19):5954. doi: 10.3390/molecules26195954 (PMC8512220; doi:10.3390/molecules26195954)
Supplement: Supplementary file 1 [file molecules-26-05954-s001.zip]

Archive with 1 entries (1 files):
- molecules-1406580-supplementary.pdf
